# Supplementary material for: Laparoscopic Sleeve Gastrectomy Versus One-Anastomosis Gastric Bypass and the Risk of De Novo or Persistent Gastroesophageal Reflux Disease: A Systematic Review and Meta-Analysis
Source: J Clin Med. 2026 Apr 28;15(9):3354. doi: 10.3390/jcm15093354 (PMC13163888; doi:10.3390/jcm15093354)
Supplement: Supplementary file 1 [file jcm-15-03354-s001.zip]

Archive with 1 entries (1 files):
- jcm-4248491-supplementary.pdf
